# Supplementary material for: Insight into the Mechanism of MXene Electrodes in Alkali Metal Batteries
Source: Nanomaterials (Basel). 2026 Mar 6;16(5):330. doi: 10.3390/nano16050330 (PMC12986374; doi:10.3390/nano16050330)
Supplement: Supplementary file 1 [file nanomaterials-16-00330-s001.zip]

Archive with 1 entries (1 files):
- nanomaterials-4158804-supplementary.pdf
